# Supplementary material for: pH-Dependant Antifungal Activity of Valproic Acid against the Human Fungal Pathogen Candida albicans
Source: Front Microbiol. 2017 Oct 9;8:1956. doi: 10.3389/fmicb.2017.01956 (PMC5640775; doi:10.3389/fmicb.2017.01956)
Supplement: Supplementary file 2 [file Table2.XLSX]

## Sheet: Title
Table S2
Listing of C. albicans laboratory strains used in this study.

## Sheet: Table S2
		Name	Parent strain	Relavent genotype	Reference
		irs4_2KO	CAI-4	irs4::ura3/irs4::ura3	Badrane et al (2008)
		SN148	SC5314	arg4/arg4 his1/his1 ura3/ura3 leu2/leu2	Noble et al. (2005)
		CaEE477	SN148	as SN148, but ACT1/act1::LIFEACT-ARG4	Epp et al. (2013)
		CaEE400	SN148	as SN148, but PAN1/PAN1-GFP-ARG4	Epp et al. (2013)
		CaEE407	SN148	as CaEE341, but END3/END3-GFP-ARG4	Epp et al. (2013)
		References
		Badrane H, Nguyen MH, Cheng S, Kumar V, Derendorf H, Iczkowski KA, et al. The Candida albicans phosphatase Inp51p interacts with the EH domain protein Irs4p, regulates phosphatidylinositol-4,5-bisphosphate levels and influences hyphal formation, the cell integrity pathway and virulence. Microbiology. 2008;154(Pt 11):3296-3308.
		Noble SM, Johnson AD. Strains and strategies for large-scale gene deletion studies of the diploid human fungal pathogen Candida albicans. Eukaryot Cell. 2005;4(2):298-309.
		Epp E, Nazarova E, Regan H, Douglas LM, Konopka JB, Vogel J, et al. Clathrin- and Arp2/3-independent endocytosis in the fungal pathogen Candida albicans. MBio. 2013;4(5):e00476-00413.
