# Supplementary material for: pH-Dependant Antifungal Activity of Valproic Acid against the Human Fungal Pathogen Candida albicans
Source: Front Microbiol. 2017 Oct 9;8:1956. doi: 10.3389/fmicb.2017.01956 (PMC5640775; doi:10.3389/fmicb.2017.01956)
Supplement: Supplementary file 3 [file Table3.XLSX]

## Sheet: Sheet2
Table S3
Listing of C. albicans genes for which deletion led to VPA sensitivity

## Sheet: Sheet1
	ORF19 ID	Gene name	Description
	orf19.1041	CTK2	Ortholog(s) have role in positive regulation of DNA-templated transcription, elongation, positive regulation of transcription from RNA polymerase I promoter, positive regulation of translational fidelity, protein phosphorylation
	orf19.1317	OSH3	Protein required for wild-type filamentation; has oxysterol binding protein domain and pleckstrin homology motif; overproducton suppresses cph1 homozygous null filamnetation defect; similar to S. cerevisiae Osh3p
	orf19.1567	VAM6	Ortholog(s) have Rab GTPase binding, Ras guanyl-nucleotide exchange factor activity, phosphatidylinositol binding activity
	orf19.1814	SST4	Putative phosphatidylinositol-4-kinase
	orf19.191		Member of the GCK-III subfamily of eukaryotic Ste20p kinases; in RAM cell wall integrity signaling network; role in cell separation, azole sensitivity; required for hyphal growth; constitutive expression is MTL, white-opaque independent
	orf19.2119	NDT80	Ortholog of Ndt80; meiosis-specific transcription factor; activator of CDR1 induction by antifungal drugs; required for wild-type drug resistance and for Spider biofilm formation; transcript induced by antifungal drug treatment
	orf19.2378	PKR1	Ortholog(s) have role in syncytium formation by plasma membrane fusion, vacuolar proton-transporting V-type ATPase complex assembly and integral component of endoplasmic reticulum membrane localization
	orf19.2476	ECM5	Transcription factor; induces transcripts of stress response genes via SLE (STRE-like) elements; required for adaptation to weak acid stress; activates a subset of the genes that are repressed by Nrg1
	orf19.2546	TRP2	Putative anthranilate synthase with a predicted role in tryptophan biosynthesis; regulated by Gcn2p and Gcn4p
	orf19.2695	UBR1	Protein similar to S. cerevisiae Ubr1p ubiquitin-protein ligase; transposon mutation affects filamentous growth; Spider biofilm induced
	orf19.2805	PEX8	Putative peroxisomal biogenesis factor; expression regulated during planktonic growth
	orf19.290	KRE5	UDP-glucose:glycoprotein glucosyltransferase; 1,6-beta-D-glucan biosynthesis, hyphal growth, virulence in mouse IV model; partially complements S. cerevisiae kre5 mutant defects; flow biofilm repressed, Bcr1-repressed in RPMI a/a biofilms
	orf19.2941	SCW4	Putative cell wall protein; substrate for Kex2p processing in vitro; expression regulated by white-opaque switch; alkaline repressed; possibly essential (UAU1 method); flow model biofilm induced; Spider biofilm induced
	orf19.3203	RCY1	Putative F-box protein involved in endocytic membrane traffic and/or recycling; fungal-specific (no human or murine homolog)
	orf19.3811	GYP1	Putative Cis-golgi GTPase-activating protein; required for hyphen growth and virulence; transcript regulated by Nrg1, Mig1, and Tup1
	orf19.4036	APM1	Ortholog of S. cerevisiae/S. pombe Apm1; a clathrin-associated protein complex (AP-1) subunit; phosphorylated protein; Tn mutation affects filamentous growth; Spider biofilm repressed
	orf19.4066		Putative glycerol-3-phosphate acyltransferase; Hog1-repressed
	orf19.4182	TDA5	Ortholog(s) have role in response to drug and mitochondrion localization
	orf19.4292	PEP12	Predicted target membrane receptor (t-SNARE) involved in vacuolar transport, endocytosis, and secretion; required for biofilm formation in RPMI-1640 and for virulence
	orf19.433	TRS65	Ortholog(s) have Rab guanyl-nucleotide exchange factor activity, role in intra-Golgi vesicle-mediated transport, protein complex assembly and TRAPPII protein complex, trans-Golgi network localization
	orf19.4471	VPS64	Ortholog(s) have role in TOR signaling, protein targeting to vacuole, re-entry into mitotic cell cycle after pheromone arrest and endoplasmic reticulum membrane, endoplasmic reticulum-Golgi intermediate compartment localization
	orf19.4545	SWI4	Putative component of the SBF transcription complex involved in G1/S cell-cycle progression; periodic mRNA expression, peak at cell-cycle G1/S phase; predicted, conserved MBF binding sites upstream of G1/S-regulated genes
	orf19.4603	ARL1	Putative GTPase; mutation confers dose-dependent sensitivity to Brefeldin A
	orf19.4670	CAS5	Transcription factor; cell wall damage response; required for adherence, response/resistance to caspofungin; repressed in core stress response; mutants have reduced CFU in mice, hyphal defect in C. elegans infection; Spider biofilm induced
	orf19.4765	PGA6	GPI-anchored cell wall adhesin-like protein; induced by high iron; upregulated upon Als2 depletion; mRNA binds She3 and is localized to hyphal tips; Spider biofilm repressed
	orf19.4771	MNN47	Protein of unknown function; Spider biofilm induced
	orf19.4859	VPS41	Protein similar to S. cerevisiae Vps41p, which is involved in vacuole organization and biogenesis; transposon mutation affects filamentous growth; regulated by Gcn4p; induced in response to amino acid starvation (3-aminotriazole treatment)
	orf19.4869	SFU1	GATA-type transcription factor; regulator of iron-responsive genes; represses iron utilization genes if iron is present; Hap43-repressed; promotes gastrointestinal commensalism in mice; Spider biofilm induced
	orf19.4890	CLA4	Ste20p family Ser/Thr kinase required for wild-type filamentous growth, organ colonization and virulence in mouse systemic infection; role in chlamydospore formation; functional homolog of S. cerevisiae Cla4p; mutant caspofungin sensitive
	orf19.5224	PKH2	Putative serine/threonine protein kinase; predicted role in sphingolipid-mediated signaling pathway that controls endocytosis; mRNA binds She3 and is localized to hyphal tips
	orf19.5559	RAV2	Protein similar to S. cerevisiae Rav2; a regulator of (H+)-ATPase in vacuolar membrane; transposon mutation affects filamentous growth
	orf19.5588		Putative GPI-anchored adhesin-like protein; hyphal-induced expression
	orf19.564	KAR3	Kinesin-like microtubule motor protein; required for nuclear fusion during mating; C-terminal motor domain; mutants are viable; null has high-frequency white-opaque switching phenotype
	orf19.5662	PEP7	Vesicle transport protein; acts in endosomal transport; roles in metal ion resistance, virulence, adhesion, hyphal growth, chlamydospore formation; similar to S. cerevisiae Pep7p
	orf19.5994	RHB1	Putative small G protein from the Ras superfamily involved in cell wall integrity and control of filamentous growth under nitrogen starvation
	orf19.6124	ACE2	Transcription factor; similar to S. cerevisiae Ace2 and Swi5; regulates morphogenesis, cell separation, adherence, virulence in a mice; mutant is hyperfilamentous; rat catheter and Spider biofilm induced
	orf19.6249	HAK1	Putative potassium transporter; similar to Schwanniomyces occidentalis Hak1p; amphotericin B induced; induced upon phagocytosis by macrophage; Hap43-repressed; rat catheter biofilm repressed
	orf19.649		Ortholog of C. dubliniensis CD36 : Cd36_30530, C. parapsilosis CDC317 : CPAR2_203340, Candida tenuis NRRL Y-1498 : CANTEDRAFT_117008 and Debaryomyces hansenii CBS767 : DEHA2G24244g
	orf19.660		Protein of unknown function; mRNA binds She3
	orf19.6927	PEP8	Protein similar to S. cerevisiae Pep8p, which is involved in retrograde transport; transposon mutation affects filamentous growth
	orf19.7049	CYB5	Cytochrome b(5); ortholog of S. cerevisiae Cyb5; induced in high iron; fluconazole-induced; shows colony morphology-related gene regulation by Ssn6; mutants are viable
	orf19.7196	PRB1	Putative vacuolar protease; upregulated in the presence of human neutrophils; Spider biofilm induced
	orf19.7313	SSU1	Protein similar to S. cerevisiae Ssu1 sulfite transport protein; Tn mutation affects filamentous growth; regulated by Gcn2 and Gcn4; induced by nitric oxide; Hap43-repressed; Spider and flow model biofilm induced
	orf19.7370	YPQ1	Possible G-protein coupled receptor; vacuolar membrane transporter for cationic amino acids; PQ-loop motif; rat catheter and Spider biofilm induced
	orf19.7391	OCH1	Alpha-1,6-mannosyltransferase; initiates N-glycan outer chain branch addition; similar to S. cerevisiae Och1p; required for wild-type virulence in mouse intravenous infection; fungal-specific (no human or murine homolog)
	orf19.7503	CDA2	Putative chitin deacetylase; transcription is positively regulated by Tbf1p
	orf19.7510	KIN2	Protein with similarity to S. cerevisiae Kin2p, transcription is positively regulated by Tbf1
	orf19.756	SAP7	Pepstatin A-insensitive secreted aspartyl protease; self-processing; expressed in human oral infection; Ssn6p-regulated; role in murine intravenous infection; induced during, but not required for, murine vaginal infection; N-glycosylated
	orf19.757		Ortholog of S. cerevisiae : YPR089W, C. glabrata CBS138 : CAGL0K08008g, C. dubliniensis CD36 : Cd36_04600, C. parapsilosis CDC317 : CPAR2_105630 and Candida tenuis NRRL Y-1498 : CANTEDRAFT_129373
	orf19.783	NEO1	Ortholog(s) have role in endocytosis, retrograde vesicle-mediated transport, Golgi to ER, vacuole organization and COPI-coated vesicle, Golgi membrane, endosome localization
	orf19.4084	KIS1	Snf1p complex scaffold protein; similar to S. cerevisiae Gal83p and Sip2p with regions of similarity to Sip1p (ASC and KIS domain); interacts with Snf4p; mutants are hypersensitive to caspofungin and hydrogen peroxide; Hap43p-repressed gene
	orf19.6243	VPS34	Autophosphorylated class III phosphatidylinositol 3-kinase; required for normal vesicle transport, hyphal growth, fibroblast adherence, virulence in mouse systemic infection; growth-regulated; caspofungin and hydrogen peroxide sensitivity
	orf19.130	VPS15	Protein involved in retrograde endosome-to-Golgi protein transport; required for normal virulence
	orf19.663	GIN4	Autophosphorylated kinase; role in pseudohyphal-hyphal switch and cytokinesis; phosphorylates Cdc11p on S395; necessary for septin ring within germ tube but not for septin band at mother cell junction; physically associates with septins
	orf19.2245	YPT72	Vacuolar Rab small monomeric GTPase involved in vacuolar biogenesis; involved in filamentous growth and virulence
