# Supplementary material for: pH-Dependant Antifungal Activity of Valproic Acid against the Human Fungal Pathogen Candida albicans
Source: Front Microbiol. 2017 Oct 9;8:1956. doi: 10.3389/fmicb.2017.01956 (PMC5640775; doi:10.3389/fmicb.2017.01956)
Supplement: Supplementary file 4 [file Table4.XLSX]

## Sheet: Title
Table S4
Complete listing of GO analysis of VPA-sensitive mutants using GO Term Finder. The p-value (p < 0.00001) was calculated using hypergeometric distribution, as described on the GO Term Finder website.

## Sheet: Table S4
	GOID	GO_term	Cluster frequency	Background frequency	Corrected P-value	FDR	Gene(s) annotated to the term
	44182	filamentous growth of a population of unicellular organisms	21 out of 55 genes, 38.2%	466 out of 13081 background genes, 3.6%	1.32e-09	0	VPS34:VPS41:CLA4:GIN4:NDT80:KIC1:YPT72:KIS1:KAR3:KRE5:PEP8:RHB1:OCH1:PEP7:UBR1:OSH3:APM1:RAV2:STT4:ACE2:SSU1
	30447	filamentous growth	24 out of 55 genes, 43.6%	675 out of 13081 background genes, 5.2%	3.44e-09	0	VPS34:VPS41:CLA4:GIN4:NDT80:KIC1:YPT72:KIS1:KAR3:KRE5:PEP8:RHB1:OCH1:PEP7:CAS5:UBR1:OSH3:GYP1:APM1:RAV2:KIN2:STT4:ACE2:SSU1
	40007	growth	24 out of 55 genes, 43.6%	694 out of 13081 background genes, 5.3%	6.26e-09	0	VPS34:VPS41:CLA4:GIN4:NDT80:KIC1:YPT72:KIS1:KAR3:KRE5:PEP8:RHB1:OCH1:PEP7:CAS5:UBR1:OSH3:GYP1:APM1:RAV2:KIN2:STT4:ACE2:SSU1
	7154	cell communication	21 out of 55 genes, 38.2%	510 out of 13081 background genes, 3.9%	7.51e-09	0	C1_03960C_A:VPS34:VPS41:CLA4:PKH2:KIC1:YPT72:KIS1:KAR3:KRE5:PEP8:RHB1:OCH1:PEP7:ARL1:UBR1:APM1:VPS15:RAV2:C7_03860W_A:SSU1
	7033	vacuole organization	11 out of 55 genes, 20.0%	87 out of 13081 background genes, 0.7%	8.86e-09	0	C1_04630C_A:VPS34:VPS41:CLA4:C2_02440W_A:YPT72:PEP7:PEP12:APM1:VPS15:C7_03860W_A
	7034	vacuolar transport	14 out of 55 genes, 25.5%	188 out of 13081 background genes, 1.4%	1.72e-08	0	C1_03960C_A:VPS34:VPS41:PKH2:YPT72:PEP8:RHB1:C3_05900W_A:PEP7:ARL1:RCY1:PEP12:APM1:VPS15
	16192	vesicle-mediated transport	17 out of 55 genes, 30.9%	321 out of 13081 background genes, 2.5%	2.21e-08	0	C1_04630C_A:C1_05320C_A:VPS34:VPS41:C2_02440W_A:YPT72:PEP8:RHB1:PEP7:ARL1:OSH3:GYP1:RCY1:PEP12:APM1:VPS15:KIN2
	9267	cellular response to starvation	15 out of 55 genes, 27.3%	258 out of 13081 background genes, 2.0%	1.05e-07	0	VPS34:VPS41:CLA4:KIC1:KAR3:KRE5:PEP8:RHB1:OCH1:PEP7:UBR1:APM1:RAV2:C7_03860W_A:SSU1
	36170	filamentous growth of a population of unicellular organisms in response to starvation	14 out of 55 genes, 25.5%	216 out of 13081 background genes, 1.7%	1.11e-07	0	VPS34:VPS41:CLA4:KIC1:KAR3:KRE5:PEP8:RHB1:OCH1:PEP7:UBR1:APM1:RAV2:SSU1
	42594	response to starvation	15 out of 55 genes, 27.3%	270 out of 13081 background genes, 2.1%	1.99e-07	0	VPS34:VPS41:CLA4:KIC1:KAR3:KRE5:PEP8:RHB1:OCH1:PEP7:UBR1:APM1:RAV2:C7_03860W_A:SSU1
	31669	cellular response to nutrient levels	15 out of 55 genes, 27.3%	299 out of 13081 background genes, 2.3%	8.26e-07	0	VPS34:VPS41:CLA4:KIC1:KAR3:KRE5:PEP8:RHB1:OCH1:PEP7:UBR1:APM1:RAV2:C7_03860W_A:SSU1
	36180	filamentous growth of a population of unicellular organisms in response to biotic stimulus	14 out of 55 genes, 25.5%	255 out of 13081 background genes, 1.9%	9.94e-07	0	VPS34:VPS41:CLA4:NDT80:KIC1:YPT72:KAR3:KRE5:PEP8:PEP7:UBR1:APM1:RAV2:SSU1
	71216	cellular response to biotic stimulus	14 out of 55 genes, 25.5%	255 out of 13081 background genes, 1.9%	9.94e-07	0	VPS34:VPS41:CLA4:NDT80:KIC1:YPT72:KAR3:KRE5:PEP8:PEP7:UBR1:APM1:RAV2:SSU1
	31668	cellular response to extracellular stimulus	15 out of 55 genes, 27.3%	304 out of 13081 background genes, 2.3%	1.03e-06	0	VPS34:VPS41:CLA4:KIC1:KAR3:KRE5:PEP8:RHB1:OCH1:PEP7:UBR1:APM1:RAV2:C7_03860W_A:SSU1
	71496	cellular response to external stimulus	15 out of 55 genes, 27.3%	309 out of 13081 background genes, 2.4%	1.3e-06	0	VPS34:VPS41:CLA4:KIC1:KAR3:KRE5:PEP8:RHB1:OCH1:PEP7:UBR1:APM1:RAV2:C7_03860W_A:SSU1
	31667	response to nutrient levels	15 out of 55 genes, 27.3%	313 out of 13081 background genes, 2.4%	1.55e-06	0	VPS34:VPS41:CLA4:KIC1:KAR3:KRE5:PEP8:RHB1:OCH1:PEP7:UBR1:APM1:RAV2:C7_03860W_A:SSU1
	11	vacuole inheritance	6 out of 55 genes, 10.9%	20 out of 13081 background genes, 0.2%	1.84e-06	0	VPS41:CLA4:YPT72:PEP7:PEP12:VPS15
	9991	response to extracellular stimulus	15 out of 55 genes, 27.3%	317 out of 13081 background genes, 2.4%	1.84e-06	0	VPS34:VPS41:CLA4:KIC1:KAR3:KRE5:PEP8:RHB1:OCH1:PEP7:UBR1:APM1:RAV2:C7_03860W_A:SSU1
	9605	response to external stimulus	15 out of 55 genes, 27.3%	356 out of 13081 background genes, 2.7%	8.95e-06	0	VPS34:VPS41:CLA4:KIC1:KAR3:KRE5:PEP8:RHB1:OCH1:PEP7:UBR1:APM1:RAV2:C7_03860W_A:SSU1
	9607	response to biotic stimulus	14 out of 55 genes, 25.5%	304 out of 13081 background genes, 2.3%	9.57e-06	0	VPS34:VPS41:CLA4:NDT80:KIC1:YPT72:KAR3:KRE5:PEP8:PEP7:UBR1:APM1:RAV2:SSU1
	51716	cellular response to stimulus	28 out of 55 genes, 50.9%	1359 out of 13081 background genes, 10.4%	1.19e-05	0	SWI4:C1_03960C_A:C1_05750C_A:VPS34:VPS41:SFU1:CLA4:GIN4:PKH2:NDT80:KIC1:YPT72:KIS1:KAR3:KRE5:PEP8:RHB1:OCH1:PEP7:CAS5:ARL1:UBR1:APM1:VPS15:RAV2:C7_03860W_A:ACE2:SSU1
	6914	autophagy	9 out of 55 genes, 16.4%	105 out of 13081 background genes, 0.8%	2.32e-05	0	VPS34:VPS41:C2_02440W_A:YPT72:OSH3:PEP12:VPS15:C7_03860W_A:STT4
	50896	response to stimulus	29 out of 55 genes, 52.7%	1532 out of 13081 background genes, 11.7%	3.89e-05	0	SWI4:C1_03960C_A:C1_05750C_A:VPS34:VPS41:SFU1:CLA4:GIN4:PKH2:NDT80:KIC1:YPT72:KIS1:KAR3:KRE5:PEP8:RHB1:OCH1:PEP7:C4_00610W_A:CAS5:ARL1:UBR1:APM1:VPS15:RAV2:C7_03860W_A:ACE2:SSU1
